# Supplementary material for: Genetic interactions of schizophrenia using gene-based statistical epistasis exclusively identify nervous system-related pathways and key hub genes
Source: Front Genet. 2024 Jan 8;14:1301150. doi: 10.3389/fgene.2023.1301150 (PMC10800577; doi:10.3389/fgene.2023.1301150)
Supplement: Supplementary file 1 [file Table1.XLSX]

## Sheet: Increased risk GI
Gene	Number of Gis
CSMD1	87
KCNIP4	54
WWOX	54
NRXN3	53
CDH13	49
PTPRD	46
ROBO2	46
LSAMP	42
ADAMTSL1	41
PTPRT	41
GPC6	40
CTNNA2	39
FHIT	38
CNTN5	38
AC007682.1	38
CACNA2D3	38
RBFOX1	38
CASC17	38
CNTNAP5	37
PCDH15	37
NTM	36
CTC-340A15.2	36
AC096559.1	36
EYS	36
DAB1	36
NRG3	36
CTNNA3	35
SOX5	35
THSD7B	35
ESRRG	35
CNTNAP2	35
ERBB4	34
ASIC2	34
KAZN	34
CAMTA1	34
FAM155A	34
SDK1	34
LARGE	34
PDE4D	33
TENM2	33
RORA	33
ADAM12	33
KCNMA1	33
PLCB1	33
C16orf47	33
GPC5	32
EPHB1	32
AC011288.2	32
AK5	32
TMEM132D	32
MACROD2	32
PTPRG	31
TENM4	31
KCNS3	30
DPP6	30
RYR2	30
FMN1	30
LINC01006	30
ASTN2	30
CCSER1	29
LRP1B	29
NRG1	29
CNBD1	29
LRRC4C	29
DLG2	29
PPARGC1A	29
MAGI2	29
SGCZ	29
ELMO1	29
LAMA2	29
MYO16-AS1	29
THSD7A	28
CASC8	28
C10orf11	28
C16orf95	28
GRM7	27
GRM8	27
DNAH11	27
USH2A	27
ZNF385D	27
AGAP1	27
MAML2	27
NRXN1	27
ARHGAP18	27
NAV2	27
PARD3B	26
FMN2	26
LPHN2	26
ST6GALNAC3	26
DLC1	26
PARK2	26
POU6F2	26
PRICKLE2	26
MAGI1	26
ZNF804B	26
HECW1	26
GSG1L	26
NPAS3	26
MYO16	26
PDE1C	26
PCSK5	26
WBSCR17	26
CDH23	26
NCAM2	26
CACNB2	25
CTB-12O2.1	25
PDE4B	25
FAM19A1	25
GALNT18	25
ATP10B	25
ABCB5	25
GRID1	25
TRAPPC9	25
C10orf112	25
ERC2	25
NFIA	25
SLC14A2	25
TSHZ2	25
DSCAM	25
KCTD8	24
CACNA1E	24
HDAC9	24
DPP10	24
GRIK2	24
LINC01060	24
CDH12	24
KCNN2	24
SYNE1	24
PRKG1	24
LINC00907	24
NELL1	24
HS3ST4	24
HHAT	24
BNC2	24
CSMD2	24
RBMS3	24
DGKB	24
CNTN4	24
SVIL	24
LRRTM4	24
RGS6	24
TRPM3	24
ADARB2	24
SLC24A3	24
SLIT3	23
SMOC2	23
AC015987.2	23
FSTL5	23
AC009236.1	23
PDE10A	23
CHRM3	23
NCKAP5	23
ZNF385B	23
TENM3	23
AC003088.1	23
CAMK1D	23
COL23A1	23
LINGO2	23
FOXN3	23
ATP8A2	23
AGBL4	22
AC133680.1	22
FSTL4	22
FOXP1	22
AC114765.1	22
MSRA	22
DSCAML1	22
OPCML	22
CACNA1C	22
FREM1	22
SEMA5A	22
UST	22
NBEA	22
RNLS	22
SEMA6D	22
KIAA1217	22
RYR3	22
DCC	22
GPR98	21
ROBO1	21
CADPS	21
KIF26B	21
FYN	21
XXbac-BPG299F13.17	21
PACRG	21
DOCK2	21
AC078941.1	21
HS3ST3A1	21
AP001604.3	21
CDKAL1	21
AKAP6	21
TLL2	21
KALRN	21
CHN2	21
RPS6KA2	21
OSBPL10	21
FRMD4B	21
PLXNA4	21
NALCN	21
RIMBP2	20
CACNA1D	20
SERINC5	20
CNTN3	20
PCDH9	20
DOCK1	20
L3MBTL4	20
PVT1	20
AP001891.1	20
ALK	20
ITPR2	20
NKAIN2	20
RGS7	20
CADPS2	20
AGBL1	20
SGCG	20
MECOM	20
PSD3	20
CNTNAP4	20
CTAGE5	20
TLN2	20
PCLO	20
WDR7	20
FAM19A5	20
TIAM1	20
MYO18B	20
SYN3	20
TTC32	19
KIRREL3	19
KLF12	19
SLCO3A1	19
SORBS1	19
IQSEC1	19
INADL	19
SLCO5A1	19
ERICH1-AS1	19
ADAMTS12	19
GRIA1	19
ITGA9	19
FGF14	19
CACNA2D1	19
AC010987.6	19
NLGN1	19
PRKD1	19
SLIT2	19
FARS2	19
PHACTR1	19
CALN1	19
ARID5B	19
PRKCE	19
SGCD	19
MGAT5	19
GS1-122H1.2	19
EGFEM1P	19
GPR116	19
RELN	19
CTD-2281M20.1	19
SUCLG2	19
KB-1047C11.2	19
FAM60A	19
CLYBL	19
KDM4C	19
ARHGAP44	19
CCBE1	19
LINC00701	19
GLIS3	19
LINC00704	19
TACC2	19
CTD-2544M6.1	19
ZFHX3	19
RBFOX3	19
TNFRSF11A	19
LINC00639	18
AC007092.1	18
ARHGAP25	18
PLEKHG1	18
RAB28	18
Y_RNA	18
LUZP2	18
SLC35F3	18
AMPH	18
PALLD	18
ABCA1	18
KSR2	18
CADM1	18
LAMA4	18
RNF150	18
MYO3B	18
STEAP2-AS1	18
ETS1	18
PCDH7	18
EGFR	18
ATXN7L1	18
VAV3	18
AUTS2	18
CA10	18
AHR	18
CLSTN2	18
SAMD4A	18
PRDM16	18
CREB5	18
SLC24A4	18
EBF1	18
XYLT1	18
GRIK4	18
NPAS2	18
BTBD9	18
AC007319.1	18
ABLIM2	18
ABCC4	18
SERPINA1	18
CNTN6	18
PDZRN4	18
TLDC1	18
KRT4	18
GRIN2B	18
GRIP1	18
NET1	18
UNC13C	18
LDLRAD3	18
PCSK2	18
U91319.1	18
RUNX1	18
AP000282.2	18
KCNMB2	17
SH3BGRL2	17
AC074391.1	17
ANK3	17
LINC00511	17
PTPRC	17
GLRA3	17
RREB1	17
RNF219-AS1	17
LTBP1	17
LRRC7	17
SLC4A4	17
CELF2	17
CTNND2	17
ATP2B2	17
FRMD4A	17
PTPRR	17
FAM19A2	17
SPON1	17
CUBN	17
SLC9A9	17
SLC6A11	17
TSC22D2	17
PRR16	17
MTA3	17
PRKCQ	17
RNU7-165P	17
CCDC3	17
ISOC1	17
NBAS	17
LPP	17
LINC00578	17
NALCN-AS1	17
KCNB2	17
GAS7	17
DMRT2	17
PDE1A	17
LINC00877	17
ATP8B1	17
TMEM132B	17
RAB38	17
SORCS2	17
FRY	17
DNAH8	17
AC092657.2	17
ENPP6	17
EXOC2	17
GALNTL6	17
GYPC	17
GFRA2	17
CPNE4	17
PREX2	17
DYNC1I1	17
ABCC1	17
BBS9	17
DOK6	17
ZNF521	17
ZMIZ1	17
ZNF423	17
CACNA1A	17
CELF4	17
VAT1L	17
CTD-2143L24.1	16
DNM3	16
F11-AS1	16
SORCS3	16
SV2C	16
LPHN3	16
TNIK	16
NXPH1	16
MAST4	16
EXT1	16
SYNPR	16
COL19A1	16
NKAIN3	16
ATP8A1	16
GRID2	16
SLC24A2	16
CAPZB	16
AC006369.2	16
PLCL2	16
SNTG2	16
TJP1	16
KIF20B	16
AC007131.2	16
EDARADD	16
AQP4-AS1	16
MIR572	16
NEBL	16
KCNJ3	16
SLC38A4	16
ARHGEF3	16
ELOVL6	16
INPP4B	16
LINC00276	16
NREP	16
RAB31	16
EML6	16
OFCC1	16
TRDN	16
MTUS2	16
SHANK2	16
SMARCA2	16
ALDH1A2	16
JAZF1	16
CUX1	16
PTPRN2	16
BCL11B	16
DIRC3	16
FBXL4	16
HCG23	16
FIP1L1	16
EDIL3	16
GMDS	16
DISC1	16
SDC2	16
DAPK1	16
TMEM132C	16
TCERG1L	16
TIMM21	16
MCC	16
EYA4	16
DNAH5	16
MDGA2	16
GNG10	16
SLC35F1	16
CLVS1	16
IGSF21	16
FTO	16
CCDC91	16
SLC25A21	16
CLDN10-AS1	16
ZNF438	16
AL163953.3	16
DCLK1	16
LOXHD1	16
SPTLC3	16
SQRDL	16
SEZ6L	16
CDH4	16
CTA-714B7.5	16
ETV6	15
SLC12A8	15
CDHR3	15
LINC00504	15
SUMF1	15
PTPN14	15
IGF2R	15
PPAP2B	15
DENND1A	15
LINC00693	15
RBM20	15
FRK	15
AC012593.1	15
PHACTR2	15
DAPP1	15
RIMS1	15
ANKMY1	15
SPAG16	15
GIPC2	15
DGKH	15
ZMAT4	15
MOV10	15
STX18-AS1	15
GS1-57L11.1	15
SHISA9	15
SLC5A12	15
ABLIM1	15
CDK14	15
JAKMIP3	15
GABBR2	15
AC092635.1	15
PRKCA	15
CTC-537E7.3	15
36951	15
FAT4	15
PRSS23	15
PXDNL	15
PIGN	15
ITPK1	15
CERS6	15
MKLN1	15
APBB2	15
GADL1	15
GALNT14	15
COL4A1	15
AC026188.1	15
TIAM2	15
COLEC10	15
SORBS2	15
CTB-167B5.1	15
LINC00457	15
ARL15	15
HPSE2	15
MCTP1	15
PDE9A	15
SNX29	15
SVEP1	15
KCNJ6	15
CCDC102B	15
STX8	15
ST8SIA1	15
ARHGAP22	15
PKNOX2	15
RPTOR	15
SMAD3	15
ERC1	15
PCSK6	15
C15orf41	15
PPM1H	15
UMODL1	15
ERG	15
SCUBE1	15
SGSM1	15
MBP	15
PLCG2	15
SIPA1L3	15
SIPA1L2	14
LINC00607	14
RSL24D1	14
SLC8A3	14
RASGRF2	14
CD109	14
MICAL2	14
CPEB2	14
KANK1	14
KCNK2	14
DMGDH	14
RALYL	14
AC124861.1	14
AC104654.2	14
KCNQ5	14
ADAM29	14
PID1	14
THSD4	14
AEBP2	14
TNFSF4	14
SEMA4D	14
XIRP2	14
TMCC3	14
XKR4	14
EPHA5	14
TEK	14
XKR6	14
CBLB	14
DDX1	14
AC011306.2	14
NRCAM	14
GABRB1	14
CASC15	14
PTCHD4	14
SASH1	14
LINC00670	14
C4orf19	14
TGFBR3	14
LY86-AS1	14
LINC00992	14
TNS1	14
AC144521.1	14
DAPK2	14
BICD1	14
CTB-7E3.1	14
FHOD3	14
SAMD12	14
COL6A5	14
HHLA2	14
TP63	14
CSGALNACT1	14
AIM1	14
WWTR1	14
SEMA3E	14
SOX2-OT	14
VPS53	14
KCTD1	14
TNS3	14
LINC00927	14
IFLTD1	14
CCDC85A	14
B3GNTL1	14
MYO5B	14
AC090044.1	14
SULT1B1	14
MGST1	14
UBASH3B	14
NFIB	14
ATP10A	14
ARHGAP15	14
MSI2	14
MED12L	14
ATXN1	14
RASEF	14
ANO2	14
ADAMTS2	14
ATP2C2	14
LINC00669	14
LINC00390	14
PREX1	14
MAPK4	14
DHX35	14
ALPK2	14
PAK7	14
CEP128	13
LINC00882	13
TYW1	13
PCNXL2	13
SGMS1	13
EBF2	13
COL22A1	13
AC092594.1	13
FRAS1	13
CXCL12	13
FBLN2	13
DRD2	13
GRM4	13
FAM135B	13
COL24A1	13
PEPD	13
ADCY2	13
PAPPA2	13
AC019118.3	13
OSBPL6	13
GLRX3	13
BMPR1B	13
TULP4	13
CTC-419K13.1	13
AGMO	13
SRGAP3	13
NEGR1	13
LINC01033	13
ADAMTS9-AS2	13
GABRB3	13
DOCK8	13
TBC1D1	13
BBX	13
LINC00466	13
LDB2	13
C1orf87	13
C9orf89	13
SYT6	13
EPB41L4A	13
PHLDB2	13
DKK2	13
SMYD3	13
DNAH14	13
COL27A1	13
SULF1	13
ESR1	13
SYNDIG1	13
TANC1	13
FAM167A	13
GLI3	13
KIAA1211	13
ZNHIT6	13
MGAT5B	13
CADM2	13
AC008697.1	13
LHPP	13
MAML3	13
EHBP1	13
SPOCK1	13
SLC44A5	13
RAPGEF5	13
ARID1B	13
SCN7A	13
ANO1	13
MYT1L	13
ADORA1	13
DNAH9	13
FBP2	13
NHSL1	13
SRGAP1	13
STK3	13
PCAT1	13
LRRC20	13
MMP16	13
SRRM4	13
CAPRIN2	13
PIEZO2	13
DPYSL2	13
PTGFR	13
CASR	13
STK32B	13
AC008072.1	13
KIAA0825	13
DOCK9	13
MYOM1	13
TMEM178B	13
37226	13
TMEM135	13
DNAH3	13
HS6ST3	13
TEAD1	13
KLHL32	13
RIN2	13
DKFZP434E1119	13
PNPLA1	13
GSAP	13
COL5A1	13
LINC00871	13
SYTL3	13
HNRNPKP3	13
NR3C2	13
DLEU1	13
FBN3	13
TRPC6	13
COX11	13
KIF16B	13
DLGAP1	13
GRK5	13
DPF3	13
AP000705.7	13
PCED1B	13
AL035610.2	13
GAREM	13
AP000230.1	13
CHODL	13
HUNK	13
ZNRF3	13
SLC5A4	13
KCNK10	13
ABCC13	13
ANKS1B	13
CCDC33	13
ZNF626	13
CTIF	13
PKD2	12
TCF7L1	12
MYOM2	12
SCFD2	12
CLCA1	12
CTD-3138F19.1	12
CD96	12
ST6GAL2	12
AC079610.1	12
KCNAB1	12
CTC-471C19.1	12
ANK2	12
NUP210	12
SH3BP5	12
LMX1A	12
STK39	12
GPM6A	12
PLD5	12
GALNT13	12
NTRK2	12
AC007879.5	12
EGLN3	12
DDAH1	12
PAG1	12
BNIP3L	12
SAA2-SAA4	12
EPSTI1	12
SLC18A1	12
PKHD1	12
CHST11	12
HUS1	12
COL26A1	12
KCNH5	12
PAX5	12
BDH1	12
VEPH1	12
RPA3	12
CASC6	12
ISPD	12
DOCK4	12
NGEF	12
COL11A1	12
LYRM4	12
PIK3C2G	12
PTBP2	12
IL2RA	12
INPP5D	12
SSBP3	12
BACH2	12
DNER	12
TBC1D5	12
SP100	12
PTPDC1	12
AMER2	12
PRKAG2	12
FNDC3B	12
ZNRF2P2	12
TTC7A	12
HSD17B11	12
GLP1R	12
TAB2	12
MGLL	12
DYM	12
CCNG2	12
VAV2	12
CTD-2532K18.1	12
SLC2A9	12
FGF12	12
FAT3	12
ARHGAP32	12
EFNA5	12
RASSF2	12
PDE3A	12
NIPAL2	12
SYCP2L	12
EYA2	12
ANO4	12
CTD-2010I22.2	12
CLDN16	12
ZBED5-AS1	12
DOCK5	12
ROR2	12
ACYP2	12
APBB1IP	12
GPR125	12
C8orf34	12
RPH3A	12
CPE	12
ZFPM2	12
SLC26A5	12
SPATA13	12
CNIH3	12
LMCD1-AS1	12
HLA-DRB1	12
CAB39L	12
FUCA2	12
SCIN	12
AC006481.1	12
KIF6	12
MAP2K5	12
ZFAND3	12
RASGEF1C	12
SHISA6	12
SORCS1	12
CPA6	12
SAMD5	12
MPP7	12
GLIS3-AS1	12
NTF3	12
MUC19	12
CTC-458G6.2	12
ICA1	12
CTD-2127O16.2	12
AC009120.4	12
ANO3	12
SEMA3A	12
PCYT1A	12
RAB11FIP4	12
DNAH17	12
HS3ST5	12
OCA2	12
CATSPERB	12
GPAM	12
ARHGAP42	12
NTN1	12
FBLN5	12
ADAM28	12
C9orf171	12
MEGF11	12
C20orf26	12
FAM189A1	12
MCF2L	12
ARNT2	12
40057	12
SDCBP2-AS1	12
TTC28	12
RCAN1	12
ADAMTS18	12
AC004538.3	11
STAB2	11
EGFLAM	11
WWC1	11
AC090945.1	11
ARHGEF10	11
ABCA13	11
ESRRB	11
NCOR2	11
WDR11-AS1	11
GABRA2	11
GNB4	11
TBX15	11
AKAP12	11
SPINK5	11
B4GALNT3	11
ADRA1A	11
GALNT2	11
FAM184A	11
MEIS2	11
STAG1	11
NFYC	11
SDHAP1	11
NAALADL2	11
MYO10	11
SHFM1	11
MBD5	11
PREP	11
CPLX1	11
RBM47	11
MKLN1-AS1	11
VTCN1	11
IMPG1	11
AC004053.1	11
37316	11
NTNG1	11
AC093901.1	11
PPFIA2	11
ANK1	11
SLMAP	11
GALNT15	11
CDCA2	11
MRPL17	11
CLEC16A	11
CEP112	11
STK32A	11
FAM174B	11
ALPK1	11
AFF3	11
H1FX-AS1	11
CTC-493L21.1	11
SLC28A3	11
PCCA	11
NDUFA10	11
PGBD5	11
LINC00498	11
MMP26	11
GABRR2	11
NUP205	11
KLHL1	11
HMGCLL1	11
TLX3	11
TRPM1	11
FSTL1	11
ATAD2B	11
NXN	11
PLXNA2	11
NOS1AP	11
XDH	11
SSBP2	11
HCG20	11
SNTB1	11
CTD-2336H13.2	11
TMEFF1	11
NT5DC4	11
RAPGEF4	11
NSG1	11
TTC7B	11
MFHAS1	11
CTC-321K16.1	11
MGMT	11
MSR1	11
FYB	11
GRIN2A	11
GNA14	11
HPCAL1	11
SCN5A	11
MLLT3	11
BLNK	11
WDFY4	11
AC092661.1	11
U3	11
MACROD1	11
FBXL7	11
LINC00923	11
NLRC5	11
ING1	11
TUB	11
IGFBP7-AS1	11
HABP2	11
ARL5B	11
RBPJ	11
UFL1-AS1	11
ASB13	11
KIAA0391	11
TTC27	11
CEP164P1	11
LRFN5	11
CTD-2134P3.1	11
AC073316.1	11
FAM124A	11
AKR1E2	11
CDH18	11
MYRIP	11
FAR2	11
LHFP	11
MBOAT1	11
IMMP2L	11
RXFP2	11
ZBTB7C	11
CTD-2147F2.1	11
RPS2P6	11
SACS	11
RPL21P119	11
SUGT1	11
PTPRS	11
HK1	11
FAM101A	11
UNC45B	11
NEDD4L	11
GNG2	11
CDC27	11
ATP7B	11
MCTP2	11
C16orf62	11
ZFP64	11
MYO9B	11
PIBF1	11
STON2	11
CELSR1	11
ITGAE	11
SNAP25-AS1	11
JPH2	11
MUC16	11
TOX2	11
FOXL1	11
AC004158.2	11
ADORA3	10
SMAD9	10
MYOF	10
FGD5	10
C7orf10	10
ZFYVE26	10
ST3GAL1	10
RGS17	10
QRSL1	10
STXBP6	10
RNF144A	10
TLE1	10
AC073283.4	10
ADD2	10
RAP1GAP	10
CTC-254B4.1	10
NAV3	10
RMST	10
DPP4	10
EPDR1	10
KCNN3	10
CORIN	10
GSC	10
SLC8A1-AS1	10
XCL1	10
ERI1	10
OSMR	10
CAPN13	10
SHROOM3	10
LINC00290	10
CTD-2037L6.2	10
ROR1	10
LRRFIP1	10
ZNF644	10
KCNQ3	10
DIAPH3	10
AP002856.4	10
ARHGEF28	10
COMMD1	10
EXOC4	10
PNPT1	10
SLC27A6	10
VIT	10
BCAR3	10
TMEM63B	10
HDAC4	10
CYP39A1	10
ADCY3	10
PRDM5	10
CTB-57H20.1	10
RTN4	10
NAV1	10
WWC2	10
FAM208B	10
TM4SF20	10
CNTN1	10
LMO7	10
CLNK	10
CCDC148	10
TFCP2L1	10
CSRNP3	10
TSPAN13	10
CPEB2-AS1	10
EMCN	10
IKZF2	10
SEL1L3	10
ST18	10
SNTG1	10
KYNU	10
PDZD2	10
AQPEP	10
DDX60L	10
COL25A1	10
RBMS1	10
LINC01088	10
BRE	10
KIF21B	10
PDGFRL	10
MACF1	10
ADAM2	10
OSBPL3	10
FAM161A	10
TPK1	10
EPB41L4B	10
RSU1	10
PITPNM3	10
PPP1R14C	10
LINC00299	10
CARD11	10
GPR137B	10
MICU3	10
SPATS2L	10
SOX6	10
PKIB	10
SPPL3	10
PROX1-AS1	10
KCNK1	10
DCAF4	10
AC079807.4	10
FAM110B	10
KLF3	10
LRRC16A	10
ATG10	10
IGFN1	10
SBF2	10
HECW2	10
TRIO	10
ACBD3	10
LINC00348	10
AC018359.1	10
ASXL3	10
NR5A2	10
MS4A5	10
XXYLT1	10
RNF144B	10
SLC29A3	10
HIVEP1	10
GAP43	10
TMTC1	10
FAM13A	10
TMEM207	10
ATP11B	10
GBA3	10
SH3GL3	10
ERICH1	10
PAX3	10
VTI1A	10
CNKSR3	10
TMEM108	10
UNC5C	10
AC092684.1	10
GPR39	10
CHL1	10
LGI2	10
COX10-AS1	10
CLEC2A	10
FTCDNL1	10
RFTN1	10
ANKFN1	10
TMED3	10
HIVEP3	10
MYPN	10
KCNH1	10
ZFYVE28	10
SGIP1	10
CACHD1	10
CTD-2127H9.1	10
FGD4	10
AC007392.3	10
FRMD6	10
PDE2A	10
ANO5	10
CTD-3006G17.2	10
CRIM1	10
BICC1	10
ENOX1	10
SPRY1	10
WSCD1	10
NIN	10
ADAMTS16	10
BCAT1	10
CCDC60	10
MLTK	10
NRP1	10
AGPAT4	10
SETBP1	10
LHFPL3	10
TSHZ1	10
SYNPO2	10
IRAK2	10
ACER2	10
LINC00917	10
ARHGAP26	10
CSMD3	10
AFAP1	10
PEBP4	10
ITGA1	10
SLC22A23	10
TTC17	10
ASCL1	10
RAP1GAP2	10
CLEC14A	10
HEPHL1	10
ALCAM	10
ZDHHC2	10
JPH3	10
ZMAT3	10
SEC14L1	10
CDH11	10
COL14A1	10
NUP93	10
TSPAN8	10
GRM5	10
ABHD4	10
WDPCP	10
SECISBP2L	10
GDPD5	10
PLXNC1	10
DFFB	10
ATP8B4	10
GFRA1	10
WDR72	10
MATN2	10
C14orf159	10
GNAO1	10
NR2F2-AS1	10
SAMSN1	10
CDH19	10
SKAP1	10
SYT9	10
RIN3	10
LRCH1	10
TEKT5	10
MOCOS	10
ADPGK-AS1	10
LAMA1	10
CTC-525D6.1	10
CDH1	10
MAFB	10
MALT1	10
DOPEY2	10
TCF4	10
LINC00158	10
PRDM15	10
snoR26	10
PTPRM	10
LASP1	10
NFATC2	10
AP000476.1	10
SLC38A10	10
DIP2A	10
ST8SIA5	10
FHAD1	9
AIG1	9
POLQ	9
AC004895.4	9
SIDT1	9
LEPR	9
ZBTB16	9
AC016722.2	9
FAM53B	9
ZNF365	9
UBTD2	9
DGKI	9
DNAJC12	9
EFHB	9
ANO7	9
AC073842.19	9
AC004901.1	9
LHX8	9
NDUFA12	9
C3orf70	9
MSH3	9
ENPP2	9
PHGDH	9
TRAPPC11	9
METTL8	9
ECT2L	9
AC068610.5	9
C15orf53	9
SCYL3	9
CAMKMT	9
LINC00879	9
PIK3C2B	9
SH3RF3	9
RASGRF1	9
SUSD5	9
LRRC38	9
RABGAP1L	9
COL6A3	9
MRPS22	9
EPHX1	9
CPXM2	9
KLHL29	9
LY96	9
IL17RD	9
DYSF	9
ZSWIM5	9
CLEC3A	9
TAMM41	9
GPR158	9
SLC9A4	9
GRIP2	9
TMEM163	9
ATP6AP1L	9
COBL	9
TARBP1	9
MIR146A	9
GLIS1	9
VPS13D	9
MARCO	9
CRB2	9
ENPEP	9
PRUNE2	9
TRAK1	9
CDC42BPA	9
SNRPN	9
LRP2	9
SPTBN1	9
RFWD2	9
ZSWIM6	9
ADGB	9
NME7	9
QSOX1	9
CGNL1	9
VSTM4	9
ZNF316	9
ZNF804A	9
CD83	9
SGK1	9
METTL13	9
GSE1	9
KCNQ1	9
FMNL2	9
HMCN1	9
VRK1	9
TTLL11	9
RGR	9
WNT7A	9
38047	9
ITGB6	9
FARP2	9
PHAX	9
HTR4	9
HAVCR1	9
ARMC4P1	9
EPHA7	9
PTPRE	9
CD163L1	9
HEATR5B	9
AC022431.2	9
TSPAN18	9
SELT	9
EFR3A	9
CTD-2347I17.1	9
AC010127.3	9
DAPL1	9
LPAR1	9
SLC22A1	9
KIAA1549	9
GPATCH2	9
COG2	9
LIPA	9
THRB	9
SLC45A4	9
ATP10D	9
RGS22	9
KRAS	9
ITGA8	9
GRM3	9
TRPM8	9
ZAN	9
TSPAN11	9
PAMR1	9
MAPK9	9
SLC6A1	9
USP13	9
AC100802.3	9
C4orf40	9
COL8A1	9
STMND1	9
PDE11A	9
SNX30	9
EPHA6	9
RALGAPA1	9
NYAP1	9
ABR	9
TRERF1	9
DCHS2	9
RPL31P7	9
TTC39C	9
VWA8	9
ME3	9
MAD1L1	9
PRKCB	9
SLC7A2	9
TBX5	9
MICALCL	9
PDIA6	9
NOS2	9
GUCY1A2	9
CHD9	9
DIEXF	9
PRTFDC1	9
BRINP1	9
GNG4	9
KAT2B	9
LINC00924	9
LINC00707	9
HIP1	9
NCK2	9
MUC22	9
C1orf112	9
MIR4500HG	9
OSBPL5	9
ECE1	9
C5orf64	9
PPM1L	9
SSPN	9
SLC2A13	9
KLF5	9
CRISPLD2	9
KCNK13	9
FARP1	9
BLOC1S5-TXNDC5	9
FAM65B	9
JAK1	9
VTI1B	9
MAP3K13	9
AC004540.5	9
GTF2F2	9
QRICH2	9
ADAMTS17	9
ZMYND8	9
SEMA3D	9
RCCD1	9
MXI1	9
CRADD	9
BAI3	9
KIAA1199	9
GPR133	9
ELAVL2	9
SORL1	9
GPR37L1	9
CCDC88C	9
SLC8A1	9
FGD6	9
TMEM196	9
PTPN2	9
GALNT16	9
PDGFD	9
CCDC170	9
CTBP2	9
TNFRSF10B	9
GRHL2	9
TTC39B	9
MYO1E	9
UBR5	9
LPCAT1	9
COL13A1	9
UNC5D	9
ST8SIA6	9
SLC15A1	9
FBN2	9
ZFHX4-AS1	9
VPS13B	9
NRAP	9
TTC40	9
LINC01010	9
TSPAN9	9
EVC2	9
AC004231.2	9
UBE3D	9
VPS37C	9
GFI1B	9
LYPD5	9
TSHR	9
SH3PXD2A	9
TBC1D4	9
CRHR1	9
AC003051.1	9
TXNRD2	9
AC022816.2	9
NCAPD2	9
MYT1	9
RSPH1	9
CTD-2540M10.1	9
KDM4B	9
FAM81A	9
GSDMA	9
TPST2	9
TMPRSS3	9
TMEM117	9
C2CD2	9
NETO1	9
AP001596.6	9
SYT17	9
ZNF135	9
ADAMTSL3	9
MYH14	9
BFSP1	9
DGCR5	9
MMP9	9
BPIFC	9
KCNJ4	9
LINC00478	9
CTD-2008L17.2	9
SLC12A5	9
LL22NC03-86D4.1	9
TMPRSS15	9
PCP4	9
GNG12-AS1	8
TREML3P	8
IL21-AS1	8
FMO6P	8
AC016725.4	8
RIMS2	8
SYT2	8
LINC01057	8
CPLX2	8
SPOCK3	8
PTPRK	8
FABP1	8
AHCTF1	8
EXOC6	8
CRMP1	8
AL121932.1	8
ZBTB38	8
BRINP2	8
FXN	8
C2orf47	8
LYPLAL1	8
ADCY1	8
OLA1	8
F13A1	8
KIAA1462	8
FNBP1	8
BMP5	8
AACSP1	8
SATB2	8
C2orf61	8
BEGAIN	8
DCAF17	8
TBXAS1	8
TBC1D9	8
MGAT4A	8
NR3C1	8
RAP1A	8
TUFT1	8
CYCS	8
TBC1D8	8
PANK1	8
ZNF462	8
ZEB2	8
EFHD1	8
CEP350	8
CLHC1	8
ADCY5	8
SLC10A7	8
NT5DC3	8
TYRP1	8
AC068138.1	8
ZMIZ1-AS1	8
CD207	8
ENDOD1	8
KIFAP3	8
DDR2	8
SKAP2	8
STK33	8
UBAC1	8
COLGALT2	8
GPLD1	8
PAK2	8
MTUS1	8
CTB-161M19.4	8
SFRP1	8
AC007463.2	8
TNR	8
hsa-mir-490	8
DPYD	8
ETV7	8
EXT2	8
NFASC	8
UBR4	8
QDPR	8
RAB19	8
AC009410.1	8
ARMC2	8
ZNF300P1	8
LINC00837	8
KLF17	8
MCM3	8
CTD-2185K10.1	8
DOCK10	8
NAT1	8
AC091801.1	8
DAB2IP	8
MLIP	8
TF	8
PLA2G2C	8
LINC00351	8
ARAP2	8
DUSP16	8
DLGAP2	8
C7orf72	8
TREM1	8
AREG	8
TGFA	8
VEGFC	8
CTC-546K23.1	8
GS1-179L18.1	8
METAP1D	8
DMXL1	8
HNF1A-AS1	8
RASGEF1A	8
EFCAB11	8
MGST3	8
FAM179A	8
METTL16	8
GARNL3	8
ARHGAP31	8
SNX9	8
KIAA1239	8
AC079305.11	8
AC007349.4	8
BCKDHB	8
FGFR2	8
IL1RAP	8
DCN	8
KCNT2	8
ADD1	8
SLC16A12	8
AC006373.1	8
PFKFB3	8
GRM1	8
PLA2G4A	8
HS1BP3	8
KIAA2026	8
RASGRP3	8
PLEKHH1	8
CNN3	8
LPAR3	8
MAP4K1	8
THRAP3P1	8
GRAMD3	8
GJA8	8
TMEM179	8
LINC01014	8
HIVEP2	8
THADA	8
PDS5A	8
C15orf27	8
ZNF536	8
PITPNC1	8
PON1	8
MBNL1	8
ZNF827	8
PTCHD3P1	8
ILDR1	8
LRMP	8
AMPD1	8
EPHA4	8
PRRC2B	8
AC011995.1	8
B3GALT1	8
LINC00856	8
DCTD	8
GCLC	8
TAP2	8
HOXD11	8
SLC14A1	8
LINC00968	8
CAPN9	8
RAB3C	8
SLC22A3	8
AC093609.1	8
TSSC1	8
B3GAT2	8
AC007128.1	8
SLC16A10	8
TNFRSF21	8
ZNF345	8
SGOL1-AS1	8
MANBA	8
UBE2J1	8
LINC00535	8
APBA1	8
ALKBH3	8
SYT14	8
CLDN11	8
KCNG3	8
CPQ	8
CMIP	8
LINC00284	8
GRIN3A	8
ELOVL7	8
UTRN	8
SAYSD1	8
GM2A	8
OR51E2	8
SLC12A7	8
PRDM6	8
TEC	8
PARD3	8
CLMP	8
SMOC1	8
PDLIM5	8
EYA1	8
ACBD6	8
ZNF670	8
CPS1	8
PDE5A	8
PASK	8
RBM19	8
FAM227B	8
RPL5	8
PIWIL4	8
CTD-2128A3.2	8
RGS18	8
NRG2	8
FLI1	8
NSG2	8
TDGF1	8
ANKRD30A	8
LAMP3	8
ONECUT1	8
ASPH	8
OTX2-AS1	8
PTPRZ1	8
KIN	8
LRBA	8
ITGBL1	8
AC017048.4	8
DLG1	8
GPR26	8
INTS3	8
AC068580.7	8
RAB3IL1	8
FOXP2	8
THOC5	8
RARB	8
HDLBP	8
OVCH1-AS1	8
FRMPD1	8
FAM189A2	8
IL15RA	8
DYNC1LI1	8
ME1	8
MVB12B	8
ADAM18	8
PDE8B	8
DNAH2	8
AC142293.3	8
SCUBE2	8
CAMK2D	8
GRB10	8
N4BP2L1	8
CTD-2547L16.1	8
GABRG3	8
SLC6A5	8
CTA-392C11.1	8
CASC9	8
PTH2R	8
MTSS1	8
ACTN1	8
CPSF2	8
TCF7L2	8
AC007563.5	8
SYK	8
NFATC1	8
C10orf90	8
ZNF366	8
CCDC149	8
ATL1	8
NCALD	8
GFPT2	8
SLX4IP	8
SMG6	8
WWP2	8
VWC2	8
LSP1	8
LINC00922	8
PANX1	8
PRKCH	8
PML	8
SHOC2	8
ACSL1	8
STK32C	8
TRPM6	8
PLGRKT	8
APOBEC1	8
GREB1	8
TMPRSS4-AS1	8
GABRR1	8
CCSER2	8
NOVA1-AS1	8
STK24	8
ACADSB	8
ANLN	8
FAM177A1	8
MMP2	8
MYRFL	8
SLC26A8	8
CDYL2	8
ZNF248	8
KIAA1024	8
URGCP	8
MUSK	8
DMRTA1	8
AL162759.1	8
ABHD17C	8
BAZ1A	8
EEF1DP3	8
TMEM72-AS1	8
KATNAL1	8
DTNA	8
SIAH3	8
FAM171A1	8
DCAKD	8
ITGB3	8
GLYATL1	8
SLC7A9	8
FANCA	8
PLCB4	8
OGFOD1	8
DCHS1	8
SERPINB5	8
DISP2	8
CTA-292E10.6	8
HCAR1	8
IFNG-AS1	8
MOV10L1	8
PRODH	8
PPARA	8
DEF8	8
INPP5A	8
NRIP1	8
CDH22	8
MICAL3	8
DEPDC5	8
APP	8
PPP1R16B	8
HLCS	8
MPHOSPH6	8
CDON	8
TMEM260	8
BAIAP2	8
KIAA1671	8
ZCCHC2	8
RRP1B	8
SALL1	8
BANP	8
RAB27A	8
LDLRAD4	8
SMAD6	8
CTD-2643K12.3	8
SULF2	8
CTC-782O7.1	8
PIK3R6	8
KCNQ2	8
GLRX5	8
CLTCL1	8
MMP20	8
MTMR3	8
CDH2	8
PHF12	8
ARHGAP40	8
TMPRSS2	8
MAPT	8
KIAA1328	8
LINC00883	7
RAPGEF2	7
MOBP	7
ETV1	7
IL19	7
RSBN1L-AS1	7
AC013727.1	7
SMYD2	7
FGGY	7
MAPKAPK2	7
ASB4	7
CTD-2066L21.3	7
DNMT3A	7
OLFM4	7
GPR128	7
ASB5	7
VDAC1	7
NDNF	7
CTD-2377D24.6	7
SMC5-AS1	7
AKNAD1	7
DTNB	7
SNX25	7
EFCAB4B	7
GXYLT2	7
TFRC	7
STOX2	7
KIF14	7
CGN	7
PGM2	7
C12orf79	7
GPR75-ASB3	7
C1orf168	7
CAPN14	7
LINC00880	7
CRTAC1	7
SERPINB13	7
AC010729.2	7
CMTM7	7
KCTD6	7
DNAH7	7
KRTAP5-AS1	7
SEMA4B	7
C4orf27	7
KCNC2	7
ACOXL	7
HDAC2	7
MAPK10	7
CGA	7
SLC1A7	7
C7orf63	7
SLC6A6	7
HSD17B3	7
ZNF277	7
EMX2	7
BRINP3	7
IQGAP2	7
EVC	7
LIN9	7
HNF4G	7
ARSG	7
ANKRD28	7
AC005355.1	7
C3orf20	7
AC011290.4	7
GLYAT	7
PIK3CA	7
FUT10	7
EFR3B	7
NGF	7
RGS12	7
CTD-2337A12.1	7
UROC1	7
CNOT4	7
AC124997.1	7
ROBO4	7
TTC29	7
SPRED1	7
ITPR1	7
EFEMP1	7
OPN3	7
IQCA1	7
ADAM23	7
AC106874.1	7
MED27	7
OR2J3	7
CA8	7
CNTLN	7
SNX31	7
NUDT9	7
VWA5B1	7
FAM162B	7
ITGB5	7
ANKH	7
MAPRE2	7
ZNF503-AS1	7
UNC5B	7
PIPOX	7
ESPNL	7
RADIL	7
CTB-43E15.4	7
STAU2	7
SVOPL	7
WFS1	7
BANK1	7
OTOF	7
FLNB	7
LYPD6B	7
COL2A1	7
FTLP15	7
BRSK2	7
STOX1	7
AJAP1	7
TRAM2-AS1	7
TSC22D4	7
AC007969.5	7
[truncated: 10,821 more rows]

## Sheet: Decreased Risk GI
Gene	Number of Gis
CSMD1	67
WWOX	54
RBFOX1	54
PTPRD	51
CNTN5	47
MACROD2	47
LRP1B	44
FHIT	42
MAGI2	40
NRXN3	39
LPHN3	38
NTM	38
KCNMA1	38
PLCB1	38
DSCAM	38
TENM3	37
ASTN2	37
THSD7B	37
PCDH15	37
AC007682.1	35
NPAS3	35
CNTNAP2	35
RBMS3	35
PRKCE	35
CDH13	35
DPP6	34
LRRTM4	34
ALK	34
GPC5	34
C16orf95	34
RPS6KA2	33
NAALADL2	33
LPHN2	33
ZNF385D	33
NRG1	33
UNC13C	33
ADAMTSL1	33
PDE4D	33
C16orf47	33
LARGE	33
CACNA1C	32
FSTL5	32
LSAMP	32
MYO16-AS1	31
ROBO2	31
RORA	31
CREB5	31
LINGO2	31
NAV2	31
KB-1047C11.2	31
SGCZ	30
CTNNA2	30
DCC	30
PTPRN2	30
PDE1C	30
CNTN4	29
PTPRT	29
PTPRG	29
SASH1	29
KAZN	29
GRID1	29
CCSER1	29
AUTS2	29
MAGI1	29
TSHZ2	29
CACNA2D3	29
USH2A	29
DLG2	29
NBEA	28
ESRRG	28
SULF1	28
CADM2	28
THSD7A	28
PRICKLE2	28
NEBL	28
TRPM3	27
ERBB4	27
AC133680.1	27
OPCML	27
ERC2	27
SDK1	27
DPP10	27
AC096559.1	27
GLP1R	27
THSD4	27
GRID2	26
MSRA	26
AKAP6	26
AC074391.1	26
CAMTA1	26
MGAT5	26
CTNNA3	26
KCNIP4	26
TENM2	26
CNTNAP5	26
ASIC2	26
FAM155A	26
DDX1	25
AGBL4	25
MYO3B	25
IQSEC1	25
NRG3	25
COL23A1	25
NRXN1	25
GLRX3	25
CASC8	25
SORBS2	25
SYN3	25
NFIA	25
NELL1	25
SOX5	25
PPARGC1A	25
FAM101A	25
KIAA1217	25
MYO5B	25
EPHB1	24
PACRG	24
RAB38	24
SGCD	24
EML6	24
CTC-493L21.1	24
ANK3	24
CDKAL1	24
CALN1	24
ADARB2	24
SVEP1	24
CDH4	24
CNTNAP4	24
RAB28	23
MAST4	23
SORBS1	23
SH3BGRL2	23
DKK2	23
ZNF423	23
SMOC2	23
ARHGAP18	23
RELN	23
DLGAP1	23
SIPA1L2	23
PARK2	23
GLIS3	23
LUZP2	23
MYO16	23
ANO4	23
SLC14A2	23
CACNA1A	23
AC104654.2	22
DSCAML1	22
ZMAT4	22
ANO1	22
ARHGAP44	22
DLC1	22
DGKB	22
SOX2-OT	22
ATXN1	22
ALDH1A2	22
Y_RNA	22
SETBP1	22
DMRT2	22
RPH3A	22
EYS	22
DAB1	22
COL24A1	22
RYR3	22
CASC17	22
PRKG1	22
FOXP1	22
PTPRM	22
FTO	21
FRMD4A	21
CTNND2	21
MTUS2	21
CDK14	21
KIRREL3	21
LMCD1-AS1	21
HECW1	21
KIAA0825	21
FGD4	21
COX11	21
TMEM132D	21
TENM4	21
LPAR1	21
CTC-340A15.2	21
LPP	21
KCTD8	21
ARHGAP42	21
DNAH8	21
ANO2	21
ATP8B4	21
KCNS3	21
ZFHX3	21
AGBL1	21
BCL11B	21
AP000282.2	21
ESRRB	21
MYO18B	21
CADPS	20
TJP2	20
HHAT	20
LRRC7	20
MYT1L	20
CPNE4	20
SLC9A9	20
IMMP2L	20
GMDS	20
CUBN	20
AC009236.1	20
FAM19A1	20
SYNE1	20
GALNT18	20
DOCK2	20
PPM1H	20
PLEKHG1	20
GFRA2	20
CTAGE5	20
LINC00907	20
PCSK5	20
KALRN	20
LINC00693	20
OSBPL3	20
SHISA9	20
PALLD	20
LTBP1	20
GABBR2	20
CAMK1D	20
GSG1L	20
CLSTN2	20
CTIF	20
COL5A1	20
PRKCA	20
GRIK4	20
RPTOR	20
SLIT3	20
PIP5K1B	19
KSR2	19
SYK	19
SLIT2	19
LY86-AS1	19
ADAMTS18	19
ABCA1	19
PEBP4	19
ST6GALNAC3	19
GRIN2B	19
GRM4	19
AC011288.2	19
MMP26	19
BAI3	19
PBX1	19
ROR2	19
ZNF385B	19
36951	19
SVIL	19
SPATA13	19
ABCC4	19
BBS9	19
TUSC3	19
PITPNC1	19
PSD3	19
GALNT13	19
OSBPL6	19
TCERG1L	19
STX18-AS1	19
MAML2	19
ERICH1-AS1	19
LDLRAD3	19
AC092635.1	19
LRRC4C	19
GRIN2A	19
AL163953.3	19
KIF16B	19
ZBTB7C	19
ITGBL1	19
TIAM1	19
PREX1	19
KDM4C	18
SRGAP3	18
DNM3	18
ARHGAP15	18
MTA3	18
FARP2	18
GRM7	18
CTD-2143L24.1	18
CDH12	18
ADAMTS9-AS2	18
AGMO	18
SUCLG2	18
PREX2	18
ATP2B2	18
TULP4	18
PCDH9	18
AC010987.6	18
APBB2	18
DDAH1	18
SLCO3A1	18
NLGN1	18
ELMO1	18
PARD3B	18
SMARCA2	18
NAT1	18
AK5	18
FARS2	18
KCNH1	18
RASGEF1B	18
PTGFR	18
NKAIN2	18
PLXNA4	18
KCNN2	18
SHANK2	18
SNX29	18
ADAMTS17	18
ADAMTSL3	18
ELAVL2	18
CACNA2D1	18
LINC01006	18
COX10-AS1	18
ATP8A2	18
NTN1	18
XYLT1	18
HS6ST3	18
LINC00639	18
CMIP	18
FAM19A5	18
KIAA1644	18
PLD5	17
SYNPR	17
KCNJ3	17
CNTN6	17
CSMD2	17
PDZD2	17
RAPGEF1	17
IGF2R	17
GRIA1	17
GAP43	17
FMN1	17
CPEB2	17
SGOL1-AS1	17
RYR2	17
SMYD3	17
ADAMTS16	17
LINC00276	17
ANK2	17
SLC30A10	17
CRIM1	17
MDGA2	17
PFKFB3	17
LRRC16A	17
WBSCR17	17
PTPN14	17
FGF14	17
CTB-111H14.1	17
ROR1	17
NCKAP5	17
CTC-546K23.1	17
LAMA2	17
SLCO5A1	17
CCBE1	17
ZMIZ1	17
ETS1	17
FIP1L1	17
PHACTR2	17
RBFOX3	17
HS3ST5	17
ARHGEF10	17
TMEM260	17
OCA2	17
ATP10B	17
BICD1	17
ACTN1	17
SUMF1	17
GRIK2	17
NALCN	17
GPC6	17
RNF219-AS1	17
TMEM132B	17
APP	17
PCP4	17
SULF2	17
TBC1D1	16
EGFEM1P	16
DNAH14	16
SHROOM3	16
RIN3	16
PDX1-AS1	16
SLC25A21	16
CDH23	16
LHFPL3	16
DOCK1	16
CTD-2134P3.1	16
CNBD1	16
DPYSL2	16
SLC5A12	16
EHBP1	16
RAP1GAP2	16
C10orf11	16
DCDC2	16
MCTP1	16
ARHGEF3	16
DIRC3	16
SCFD2	16
RNU7-165P	16
CTC-458G6.2	16
INADL	16
LINC00977	16
DCLK1	16
PTCHD4	16
CTD-2281M20.1	16
ARL15	16
OTX2-AS1	16
PRUNE2	16
GAS7	16
F13A1	16
ARID1B	16
CASC15	16
SYNPO2	16
CNIH3	16
PLXNA2	16
PDE10A	16
CERS6	16
PAX5	16
SLC35F3	16
MEGF11	16
ADAMTS9	16
RBM20	16
SLC24A2	16
KLF3	16
EDIL3	16
AKAP12	16
HECW2	16
BTBD11	16
COLEC12	16
KIAA1239	16
TBC1D8	16
ATP2C2	16
CTD-2347I17.1	16
COL22A1	16
ARNT2	16
CLEC2D	16
SLC35F4	16
KCNH5	16
GNAO1	16
GABRG3	16
CTD-2544M6.1	16
SLC24A3	16
PIGN	16
PTPRS	16
DOPEY2	16
FSTL4	15
HACE1	15
FRMD3	15
BNC2	15
CHN2	15
BTBD9	15
EGFR	15
ZCCHC7	15
AC012593.1	15
SAMD12	15
AC017048.4	15
AHR	15
TMEM194B	15
SSBP3	15
FAM19A2	15
KYNU	15
FOXL1	15
SLC12A8	15
DNAH5	15
ZNF804B	15
ACBD3	15
CD83	15
U3	15
TEX41	15
GRIP2	15
NFIB	15
SPOCK1	15
SKAP2	15
AC007131.2	15
CTC-471C19.1	15
CCDC141	15
XDH	15
KCNE4	15
TLL1	15
AGAP1	15
LYPLAL1	15
KLHL29	15
DPYD	15
UST	15
SH3GL2	15
COL14A1	15
RAPGEF5	15
TMTC1	15
CDHR3	15
RASEF	15
FREM1	15
C3orf70	15
SAMD4A	15
TSPAN5	15
HIVEP2	15
SORCS2	15
HDAC9	15
CELF2	15
PARVA	15
CTD-3006G17.2	15
STX8	15
WDR7	15
DLEU1	15
SDK2	15
FARP1	15
PHACTR3	15
LINC00669	15
PCDH17	15
GLRX5	15
PIEZO2	15
CTA-714B7.5	15
NFATC2	15
TAF3	14
DCLK2	14
LRCH1	14
NETO1	14
NR4A2	14
PDSS1	14
TIAM2	14
TTC32	14
AC018359.1	14
FLRT2	14
CTC-537E7.3	14
COBL	14
ANO7	14
AP001891.1	14
PREP	14
AC144521.1	14
CTD-2066L21.3	14
ACOXL	14
SNX9	14
MTUS1	14
ZNF536	14
ESR1	14
PRKD1	14
SPAG16	14
AIG1	14
ITGA9	14
FTCDNL1	14
DISC1	14
TMEM106B	14
COLEC10	14
EPB41L4A	14
NGEF	14
COL27A1	14
POU6F2	14
PPARG	14
DYNC1I1	14
RIMS1	14
GPR158	14
B3GAT2	14
ADAM12	14
AC004538.3	14
SLC24A4	14
TP63	14
KRT4	14
STAU2	14
DOCK9	14
RASGRF2	14
LPAR3	14
COL6A5	14
GADL1	14
LINC01060	14
SEMA5A	14
CHRM3	14
BAZ2B	14
AC007092.1	14
TMEM117	14
PVT1	14
KIAA1211	14
LINC00704	14
ADCY8	14
FAM65B	14
SHFM1	14
TNR	14
PRDM16	14
SEMA3A	14
FAM110B	14
EBF1	14
PTPRC	14
COL26A1	14
AC092594.1	14
DAPK1	14
DDHD1	14
COL25A1	14
PDSS2	14
AC068138.1	14
SLC8A1	14
STK33	14
RGS7	14
NET1	14
SULT1B1	14
MECOM	14
ITGA1	14
LINC00871	14
WDR72	14
ARHGAP31	14
FMN2	14
BCAS4	14
DPH6-AS1	14
CPQ	14
ABCA13	14
NALCN-AS1	14
CELF4	14
CSGALNACT1	14
MSI2	14
STK10	14
GALNTL6	14
LINC00924	14
NELL2	14
SHISA6	14
TMPRSS15	14
PCSK6	14
TMEM132C	14
JPH2	14
DOK6	14
ZFP64	14
KLF12	14
LRFN5	14
AP000476.1	14
ERG	14
PHF21B	14
CTA-211A9.5	14
NEDD4L	14
ICA1	13
UNC5C	13
DOCK5	13
SH3RF3	13
CADM1	13
LAMA4	13
IFNG-AS1	13
PTPRR	13
NXPH1	13
KCNIP1	13
MAPK9	13
LMO7	13
EEPD1	13
VAT1L	13
ABLIM2	13
RBMS1	13
CTB-12O2.1	13
CLNK	13
CLDN16	13
CALD1	13
PRKAG2	13
AC079610.1	13
LHFP	13
TAGLN3	13
AMPH	13
ST3GAL1	13
AC114765.1	13
XXbac-BPG299F13.17	13
EXT1	13
NRCAM	13
SLC6A11	13
TMEM135	13
GFRA1	13
GABRB1	13
CSNK1G3	13
AC006369.2	13
MEF2C-AS1	13
FKBP15	13
FMNL2	13
TRIO	13
TFCP2L1	13
TMEM241	13
ADAMTS14	13
VAV3	13
BACH2	13
RASA3	13
TOX	13
CARD11	13
IGF1R	13
ZBTB38	13
TLDC1	13
NHSL1	13
GRAMD1B	13
ST8SIA1	13
EPB41L3	13
KIF20B	13
IPO8	13
BNIP3L	13
AJAP1	13
LRRC28	13
ATP6AP1L	13
TNFSF11	13
RNF144B	13
HS3ST4	13
NTF3	13
RAB11FIP4	13
AC003088.1	13
DISC1FP1	13
CTD-2336H13.2	13
MGAT5B	13
TANC1	13
AIM1	13
ATXN7L1	13
FOXP2	13
TCF7L1	13
PPARGC1B	13
AC004053.1	13
GLG1	13
WDR70	13
GRK5	13
DSE	13
APLNR	13
ITGA8	13
INSR	13
TRPC6	13
DDX60L	13
CLEC16A	13
37226	13
ENPP6	13
PLGRKT	13
CTD-2130O13.1	13
ENOX1	13
KANK1	13
FHOD3	13
RUNX1	13
TSPEAR	13
SNAP25-AS1	13
LINC01029	13
C16orf46	13
SEC14L1	13
KCTD1	13
RCAN1	13
TTC28	13
NCAM2	13
LINC00923	13
DNAH11	12
AC022431.2	12
ODF2L	12
PCMTD1	12
IQCJ-SCHIP1	12
LINC00504	12
ITGB6	12
PHACTR1	12
GPR137B	12
RFTN1	12
SLC37A3	12
LDB2	12
IL15RA	12
CNGB3	12
DAPP1	12
TRABD2B	12
BMPR1B	12
ARHGAP22	12
SNTG2	12
CCNG2	12
AC079807.4	12
FAM13A	12
DGKH	12
CUX1	12
STK32A	12
GCLC	12
UNC5D	12
C8orf34	12
MEIS2	12
DAAM2	12
RAPGEF4	12
ZNF365	12
KCNB2	12
PPAP2B	12
GLRA3	12
EPHB2	12
SV2B	12
UBE2E3	12
MCTP2	12
MICAL2	12
C7orf10	12
STK39	12
B4GALNT3	12
ANO5	12
SRGAP1	12
GPD1L	12
SLC8A1-AS1	12
AC011306.2	12
STEAP2-AS1	12
RCN1	12
BCAT1	12
COMMD10	12
VAV2	12
FAT4	12
LINC00457	12
EFNA5	12
IKZF2	12
KLHL1	12
C9orf171	12
SLC25A37	12
EPHA4	12
TRPM8	12
ROBO1	12
PROM1	12
GPR39	12
EPHA7	12
DOCK8	12
GRIP1	12
CAPRIN2	12
TLN2	12
GNG2	12
MYRIP	12
JARID2	12
FAR2	12
CACNB2	12
COL4A1	12
NAV3	12
HABP2	12
ARHGAP32	12
FGF12	12
SEC61A2	12
GABRR2	12
ARID5B	12
JAKMIP3	12
SORCS3	12
TSC22D2	12
ZNF627	12
SPTB	12
PAK7	12
MLLT3	12
PCYT1A	12
ARHGAP24	12
KCTD16	12
PLCD3	12
FLNB	12
FRAS1	12
AC006373.1	12
XKR4	12
KCNMB2	12
GLYAT	12
PLB1	12
OSBPL10	12
MAPK4	12
OLFM4	12
FOXN3	12
SMAD9	12
SLC28A1	12
GLI3	12
HUS1	12
TRAPPC9	12
NSG2	12
VEGFC	12
CD163L1	12
DNAH3	12
PDE8B	12
ZBED5-AS1	12
SERPINA1	12
CA10	12
NLRC5	12
AEBP2	12
ABLIM1	12
ANKS1B	12
AC004158.2	12
ITPR2	12
MYOM1	12
CCDC102B	12
ATP7B	12
SS18	12
CDH19	12
TTLL1	12
HLCS	12
SPON1	12
CTC-525D6.1	12
WSCD1	12
TTC39C	12
KCNJ6	12
LINC00640	12
FBXL7	11
UTRN	11
PDE4B	11
EBF2	11
TMEM56	11
FRRS1	11
NEURL	11
SCMH1	11
LINC00877	11
FBLN2	11
PKHD1	11
CTC-419K13.1	11
ACOT7	11
SSBP2	11
AC124861.1	11
SOBP	11
XKR6	11
KIAA1257	11
ABCB5	11
RPS6KC1	11
AKAP13	11
CAMK2D	11
AFF1	11
MIR181A1HG	11
MIR146A	11
IL12A-AS1	11
ADD2	11
AC073218.2	11
FSIP2	11
PFKP	11
ARAP2	11
ABCB1	11
CDH18	11
LINC00882	11
KIF26B	11
MCF2L2	11
ITPKB	11
SGPP2	11
LINC00578	11
ADCY2	11
NMU	11
MCC	11
TRIM9	11
CACNA1D	11
ARHGAP26	11
FRMD4B	11
EPDR1	11
WDR59	11
RHBDD2	11
PAQR8	11
KCNAB1	11
NIPAL2	11
ATP8A1	11
CCDC39	11
RALGAPA1	11
RARB	11
CLMP	11
DPYS	11
AC009518.4	11
WIPF3	11
TTC13	11
TTC21B	11
AFF3	11
PTPRK	11
SLC12A7	11
IGF2BP2	11
GPR75-ASB3	11
UBR3	11
TRPA1	11
ABCA4	11
CAP2	11
NAV1	11
SBF2	11
SH3PXD2A	11
NLRP3	11
MAML3	11
CDH11	11
ENPEP	11
ZSWIM5	11
HTT	11
PHF15	11
MAPKAP1	11
TRPS1	11
RPL21P119	11
TMEM178B	11
GYPC	11
SPOCK3	11
AC026188.1	11
SKAP1	11
HIP1	11
ASB5	11
MDGA1	11
RGS6	11
NREP	11
ADGB	11
SNTG1	11
RREB1	11
AFAP1	11
MGMT	11
STARD4-AS1	11
CCDC60	11
AGL	11
AC004540.5	11
TLL2	11
EVC2	11
KCNQ3	11
EIF4A3	11
SGIP1	11
AC007392.3	11
HTR7	11
LINC00701	11
SEMA4D	11
GCNT1	11
SAMSN1	11
DDX58	11
EPB41L4B	11
LINC01085	11
UGDH	11
PDGFD	11
CDKL1	11
TGFBR2	11
ARRB1	11
PTPDC1	11
BET1	11
TEAD1	11
EPB41L2	11
ABCC1	11
LINC00535	11
PCAT1	11
GLIS3-AS1	11
ATP10A	11
RSL24D1	11
SLC7A9	11
AC005592.2	11
RAD51B	11
EYA2	11
TLE1	11
TIMM21	11
PSAT1	11
HS3ST3A1	11
CTC-254B4.1	11
BUD13	11
AC091801.1	11
P4HA2	11
HDAC7	11
LHPP	11
SLC8A3	11
SYNDIG1	11
B3GNTL1	11
NEDD9	11
SLC2A13	11
ZFPM2	11
SLC6A2	11
INTS6-AS1	11
ITPK1	11
IFLTD1	11
ALPK2	11
RIT2	11
C20orf26	11
LOXHD1	11
CHEK2	11
SIPA1L3	11
snoR26	11
DSCR4	11
HUNK	11
AP1B1P1	11
LINC00609	11
SEMA6D	11
RIN2	11
LINGO1	11
AL035610.2	11
ACOT12	10
LINC01021	10
C1orf132	10
GRM1	10
ANKMY1	10
ARHGAP25	10
SQRDL	10
PDZRN4	10
PGM2	10
GRAMD3	10
ADCY5	10
HPSE2	10
AC004009.3	10
CPVL	10
NFYC	10
ASB4	10
AC092684.1	10
DYSF	10
AC007966.1	10
DGKG	10
PAMR1	10
GPR156	10
GSAP	10
HAND2-AS1	10
METTL13	10
PCDH7	10
TARBP1	10
SLC39A12	10
SLC5A4	10
CHL1-AS2	10
TSNARE1	10
CTD-2127O16.2	10
AC016682.1	10
SPTBN1	10
MRPL22	10
KIF6	10
NUP205	10
STK32B	10
GALNT2	10
RNF144A	10
CNKSR3	10
NR3C2	10
TNS3	10
MUC22	10
MPPED2	10
POLD3	10
ZNF804A	10
MKLN1-AS1	10
JAZF1	10
RNF220	10
LINC00521	10
TRDN	10
HOMER1	10
CASR	10
WRN	10
PLEKHA6	10
EIF4E3	10
CTSC	10
CT49	10
PAPPA2	10
KIFAP3	10
LEF1-AS1	10
MIR182	10
PWRN1	10
KCNK10	10
ENPP3	10
HDLBP	10
XIRP2	10
L3MBTL3	10
ADAMTS12	10
TNFSF4	10
CTD-2023N9.1	10
LINC00402	10
DOCK4	10
MYOM2	10
FAM49A	10
GRM8	10
MSH3	10
SERINC5	10
ADCY1	10
VIT	10
TMEM108	10
PTN	10
ERC1	10
NR1D2	10
AC092661.1	10
FAM221A	10
FAM135B	10
MEIS1	10
PDE1A	10
FAM114A1	10
OPN3	10
ACSS3	10
PPP2R2B	10
GABRG2	10
SGK1	10
SYNJ2	10
FRMPD1	10
ISOC1	10
GRM7-AS3	10
FBXO10	10
PPP1R14C	10
NTRK2	10
CTD-2116N24.1	10
PDIA5	10
AMER2	10
MYLK4	10
PRDM5	10
AC018731.3	10
UFL1-AS1	10
BHLHE40-AS1	10
LEPREL1	10
BRMS1L	10
CTD-2269F5.1	10
FBN2	10
COL13A1	10
SLC1A2	10
ARHGAP10	10
GALNT14	10
ADRA1A	10
MSR1	10
TNFAIP8	10
AC073316.1	10
FAM98B	10
CAMKMT	10
AGPAT4	10
BCL2L14	10
PEPD	10
FBXL4	10
CD80	10
MDFIC	10
PPAPDC1A	10
LINC01014	10
NR5A2	10
OR51E2	10
SPRED2	10
PRR16	10
FBXL17	10
TBC1D5	10
IL1RAP	10
AC005863.1	10
RSPO2	10
NUP35	10
SUB1	10
SLC38A4	10
ACYP2	10
NMNAT3	10
VPS37C	10
FGGY	10
SLC39A8	10
CTB-57H20.1	10
NOA1	10
AC144449.1	10
LPGAT1	10
PPP3CA	10
EFCAB11	10
RSU1	10
VPS8	10
EIF5AP4	10
RPS2P6	10
AC005062.2	10
EBF4	10
GPR56	10
NXN	10
PPFIA2	10
ZNF123P	10
TTC17	10
PIK3C2G	10
RIMBP2	10
C15orf53	10
ZNF169	10
MALT1	10
CTD-3037G24.3	10
SLC9A2	10
CMTM8	10
CAB39L	10
HNF4A	10
SLC35F1	10
PIWIL4	10
FAM60A	10
LINC00670	10
PRKCH	10
CTD-2008L17.1	10
ARL5B	10
OFCC1	10
TNFRSF19	10
SGCG	10
LINC00284	10
SYNE3	10
ADCK1	10
ATP8B1	10
TTC7B	10
DUT	10
DPF3	10
AP000705.7	10
FBRSL1	10
GAS2	10
TEKT5	10
ZNF180	10
ACSBG1	10
CCDC40	10
UMODL1	10
ZNF529	10
DIAPH3	10
C2CD2	10
LINC00511	10
KCNB1	10
SGSM1	10
CELSR1	10
MBP	10
AP001604.3	10
LL22NC03-86D4.1	10
MYO9B	10
KIAA0391	10
U91319.1	10
SLC44A5	9
BDH1	9
CASP8	9
SLC2A1	9
TMEM2	9
SRRM4	9
DNAH10	9
CYFIP1	9
CLVS1	9
DROSHA	9
WDR27	9
RASGEF1C	9
PRSS23	9
CTC-575N7.1	9
TGFB2	9
CTD-2337A12.1	9
NR1I2	9
SLC28A3	9
ALPK1	9
CD5L	9
AC019118.3	9
NPAS2	9
TRPM6	9
TSPAN13	9
ANXA11	9
TRAM2	9
AC008697.1	9
PPP2R2A	9
NUS1	9
CHIA	9
CA8	9
CTD-2037L6.2	9
LINC00992	9
CCDC149	9
LYPD6	9
CHCHD3	9
CAPN8	9
PI4K2B	9
AC003985.1	9
DNAJC13	9
ERI1	9
MBOAT2	9
PKD2	9
RB1	9
SPATA4	9
CHD2	9
SYTL3	9
TRPM1	9
HDAC2	9
CCDC171	9
P2RX7	9
GLIS1	9
ANKRD32	9
COL8A1	9
NBAS	9
RPL32P3	9
SETD7	9
CCDC33	9
GAB1	9
CACNA1E	9
CPNE8	9
AC009784.3	9
IGSF21	9
TSPAN9	9
TMEM9	9
AC006481.1	9
FBXO40	9
EXOC4	9
CTD-2127H9.1	9
DSP	9
FAM89A	9
SSPN	9
COG2	9
ZBTB20	9
AC010127.3	9
DRD3	9
LINC01010	9
YTHDF3	9
B4GALT1	9
PLA2R1	9
GPM6A	9
RAMP3	9
PRTFDC1	9
XXYLT1	9
LIMCH1	9
EYA1	9
NRP1	9
TMEM63C	9
SNHG14	9
IGFBP7-AS1	9
EGFLAM	9
NPSR1-AS1	9
B4GALT4-AS1	9
AC016722.2	9
SOCS5	9
CTD-2128A3.2	9
RNLS	9
PLCH1	9
DNER	9
QDPR	9
AMPD1	9
ARMC2	9
RGS10	9
SERPINC1	9
TRAK1	9
IGSF11	9
KCNG3	9
TF	9
FAM149A	9
KB-173C10.2	9
WDPCP	9
SMOC1	9
CFH	9
HMCN1	9
FAM53A	9
AC006227.1	9
TJP1	9
AC007879.5	9
VSTM2A	9
CCDC3	9
TEK	9
RPS6KA5	9
MICU3	9
EIF2B5	9
ITGA6	9
PDGFRL	9
CCDC91	9
SNX30	9
RNF150	9
RASGRP3	9
TAB2	9
PRICKLE1	9
GNB4	9
MPP7	9
PDZRN3	9
ST6GAL1	9
EMCN	9
AC097721.2	9
GS1-57L11.1	9
FAM107A	9
CD8BP	9
TMEM176B	9
TNIK	9
PRKCB	9
APBA2	9
CD109	9
ARHGEF28	9
TBX15	9
CNN3	9
AC022182.1	9
TNN	9
KCNK5	9
LRRC20	9
IGF2BP3	9
GBA3	9
FYN	9
PALD1	9
GIGYF2	9
STXBP6	9
TNS1	9
TFRC	9
TSPAN11	9
LINC00922	9
SAMD5	9
TRIML2	9
MROH9	9
GPAM	9
FBN3	9
PDLIM1	9
CCSER2	9
WDR43	9
CCDC88C	9
ACTR3	9
EGLN3	9
LRRC37A5P	9
PKNOX2	9
AC007319.1	9
TMED3	9
E2F3	9
HIVEP1	9
NKAIN3	9
NEDD4	9
SH3BP5	9
RBPJ	9
JPH3	9
CPNE5	9
VWA8	9
ADAMTS2	9
DMGDH	9
PNPLA1	9
CTD-2532K18.1	9
CRADD	9
CEP128	9
TUB	9
ZNF577	9
ABL1	9
ANXA13	9
CPE	9
L3MBTL4	9
DSG1	9
PAX9	9
KCNK13	9
TNFRSF11A	9
RNF6	9
WDR60	9
LINC00927	9
SLC12A3	9
C9orf64	9
CFI	9
GUCY1A2	9
PKD1L2	9
MPHOSPH6	9
MED13L	9
FAM174B	9
PLCB4	9
COG3	9
SLC6A5	9
KSR1	9
CNTFR	9
PTPRE	9
SYT9	9
LMF1	9
LIN52	9
C15orf27	9
FAM189A1	9
PDE9A	9
ZNF521	9
PVRL2	9
CTD-3049M7.1	9
SPIRE1	9
PPP1R16B	9
ZNF407	9
CTD-2555O16.1	9
RAB31	9
CTA-929C8.8	9
ZNF217	9
DHX35	9
HRH4	9
CARD14	9
ETS2	9
DNAH2	9
MEI1	9
CRISPLD2	9
ABCC13	9
PCSK2	9
CES5A	9
KIFC3	9
PPARA	9
PITPNM3	9
SHANK3	9
RNA5SP472	9
ZFAS1	9
CTBP2	8
ATE1	8
C2orf61	8
UROC1	8
EYA4	8
CHCHD7	8
GSE1	8
AC009495.4	8
SEMA3E	8
TRPC4	8
STARD9	8
LINC00840	8
KLF7	8
KCNK1	8
IL1RL1	8
ANKRD44	8
BRSK2	8
AC072062.1	8
SP100	8
STIM1	8
ZNF91	8
RASAL2	8
RAP1A	8
PRLHR	8
ITGA2	8
TFDP2	8
GLDC	8
ANO3	8
GATAD2B	8
ZBTB40	8
B3GALT1	8
VIPR1	8
SCP2	8
BMPER	8
YWHAZP4	8
TMEM212	8
SNX8	8
FRMD1	8
CTD-2043I16.1	8
HLA-DRB1	8
AC067959.1	8
GRM6	8
RSPO1	8
DAZL	8
FUT9	8
RGS5	8
ZNF608	8
CTSL	8
PDE3A	8
TGFBR3	8
MED12L	8
SYT6	8
FAM3D	8
CADPS2	8
NEK11	8
EFHB	8
MTR	8
CLDN11	8
KCNQ5	8
C1orf87	8
YEATS2	8
EXOC6	8
RMST	8
CNTN3	8
SPTLC3	8
ADAM29	8
AC012354.8	8
DTNB	8
FBXL13	8
PCLO	8
BRINP2	8
SPATS2L	8
EPHA5	8
LAPTM4B	8
PAM	8
CCR12P	8
RMI2	8
FAM163A	8
TSPAN14	8
GLO1	8
CTD-3088G3.8	8
ASAH2	8
NLRP1	8
FGD3	8
KCMF1	8
AC007276.5	8
EFR3B	8
RPL7	8
NLRP14	8
GS1-179L18.1	8
CTD-2260A17.2	8
VWA3B	8
COL8A2	8
PHLDB2	8
ADAD1	8
FAM81B	8
TTC27	8
FNDC3B	8
NOS1AP	8
SLAIN1	8
KCNK2	8
ST5	8
TAX1BP1	8
SPATA17	8
FSIP1	8
EXT2	8
LRRC27	8
IL4R	8
COL19A1	8
PTPN13	8
ART3	8
C2orf88	8
PRRC2A	8
STK3	8
TSKU	8
GREM2	8
DYM	8
RBM47	8
TMTC2	8
CA12	8
EPHA3	8
GRM5	8
KIAA1456	8
KDM3B	8
SOGA2	8
F11R	8
AC005150.1	8
C6orf118	8
SNTB1	8
CTD-2503O16.4	8
SLCO1A2	8
38047	8
CDHR1	8
CASP8AP2	8
CSMD3	8
PIGG	8
LIPA	8
ZDHHC2	8
DNMT3A	8
PGBD5	8
LINC00886	8
LINC00498	8
THRB	8
F11-AS1	8
NFE2L2	8
PDGFC	8
CALCR	8
SETX	8
BIN1	8
MASP1	8
KLHL8	8
TMEM245	8
AC007255.8	8
CDC42BPA	8
CACNA1S	8
ZNF670	8
KIAA1109	8
MUSK	8
TDRP	8
ARMC4	8
FSTL1	8
NOVA1-AS1	8
RAI14	8
AC079305.11	8
SNX13	8
C9orf91	8
TUBGCP3	8
ACSL1	8
SENP7	8
USH1C	8
MGLL	8
ZMIZ1-AS1	8
GPR98	8
TMEFF2	8
DCLK3	8
CD44	8
GPATCH2	8
RGR	8
DOCK10	8
OSBPL11	8
ANKRD19P	8
LYZL4	8
COLQ	8
SLC1A3	8
RAD23B	8
USP12	8
CMC2	8
GS1-122H1.2	8
IL1R1	8
SLC25A24	8
ZNF638	8
MGST1	8
ZZZ3	8
APBA1	8
SIDT1	8
LHFPL2	8
MAPK10	8
VEPH1	8
PASK	8
AP002856.4	8
CNTLN	8
GCSAML	8
SGK223	8
RFC3	8
PRELID2	8
USP13	8
COPS2	8
AC007563.5	8
TEP1	8
LLNLR-249E10.1	8
GUCY1B2	8
C14orf159	8
PCNXL2	8
AC098828.2	8
40057	8
MAP2K1	8
AC008072.1	8
SLC45A4	8
PMP22	8
UNC5B	8
PTBP2	8
CNGA3	8
OXR1	8
SCARA5	8
LINC00351	8
ELOVL6	8
LRFN2	8
HYDIN	8
MATN2	8
EVC	8
CRB2	8
NDUFS4	8
ATP13A4	8
ADH1C	8
GIPC2	8
UBASH3B	8
CEP85L	8
ACACB	8
C15orf41	8
CORO2B	8
CTD-2124B20.3	8
PPFIBP2	8
MIR31HG	8
MYT1	8
STK32C	8
RGL1	8
CDYL	8
FAM167A	8
FAM107B	8
LINC00698	8
C3orf55	8
MBNL2	8
CRB1	8
KIAA1462	8
HPGD	8
TRERF1	8
FAM179A	8
TRPC3	8
hsa-mir-490	8
RAB3IL1	8
CLDN10-AS1	8
EPHA6	8
ABR	8
AC104653.1	8
PRKCQ	8
POLR3B	8
OSBPL1A	8
MBD5	8
GRM3	8
ITIH5	8
NQO2	8
WRB	8
AC074363.1	8
PCCA	8
PCED1B	8
NDUFS5P2	8
ACAN	8
NUGGC	8
CDH2	8
TFEC	8
C10orf112	8
DCD	8
PTPRZ1	8
WFS1	8
SPTLC2	8
TACC2	8
MUC19	8
KIF25	8
SPC24	8
TPM1	8
TMOD1	8
VDAC1	8
SLC4A4	8
GPATCH2L	8
EFR3A	8
TAP2	8
HNF1A-AS1	8
MCF2L	8
VWF	8
RBM19	8
IFT43	8
CDK5RAP2	8
PLCE1	8
RNMT	8
ARNTL	8
VTI1A	8
MET	8
CPM	8
PPP2R5C	8
DFNA5	8
ONECUT1	8
MLIP	8
RPP30	8
C14orf37	8
CTD-2189E23.1	8
MYO7A	8
APBB1IP	8
SCIN	8
ELAC2	8
RAB27B	8
ZBTB16	8
YPEL2	8
LYZL1	8
PGR	8
TNFRSF21	8
AC007349.4	8
ITGB3	8
TANGO6	8
ZHX2	8
LRRK1	8
TPST2	8
DACH1	8
SLC39A11	8
HNRNPKP3	8
DSC2	8
SLC12A1	8
CNTN1	8
CTA-941F9.9	8
AQP4-AS1	8
NUP93	8
AP000275.65	8
AP2A1	8
NCOR2	8
NLRP11	8
MOCOS	8
IDH3B	8
PARVB	8
ARHGAP28	8
LINC00482	8
PARD3	8
TBX5	8
B3GALT5	8
AC006115.3	8
STK24	8
APOL3	8
SFI1	8
TTI1	8
PLCZ1	8
RERG	8
FAM180A	8
PEX26	8
TBC1D22A	8
LINC00229	8
CGNL1	8
SEZ6L	8
QRICH2	8
DNAJC5	8
TCL6	8
MORF4L1	8
ZNF295-AS1	8
ZNRF3	8
DKK3	8
EXO1	7
UBE2K	7
PGM1	7
IRF6	7
IL20RA	7
C2orf43	7
CDK18	7
KLF5	7
NKAIN1	7
TNPO3	7
NTNG1	7
SLC26A5	7
RBM25	7
COL11A1	7
MAD1L1	7
AC008069.1	7
SLCO4C1	7
OPRM1	7
SPATA21	7
HOXD11	7
SOX30	7
LZTFL1	7
BRIP1	7
40787	7
NSMCE2	7
ECHDC1	7
SPATA6	7
PRPF4B	7
RHBDL3	7
KIF17	7
MKLN1	7
MYO10	7
INTS9	7
KIAA1551	7
OLFM3	7
GOLM1	7
TC2N	7
ITGAE	7
DBT	7
PIPOX	7
LINC00469	7
CLIC5	7
TFP1	7
ADK	7
C11orf74	7
ARL4A	7
C3orf58	7
C9orf24	7
INPP4B	7
NIPSNAP3A	7
IMPG1	7
DGKI	7
NBPF21P	7
ANXA3	7
MITF	7
CDCA2	7
MMP17	7
LINC00466	7
EXPH5	7
C4orf45	7
EAF2	7
FAM159A	7
ARPP21	7
MATN3	7
AC074289.1	7
UGGT1	7
RNF146	7
KB-1562D12.1	7
CHD7	7
ZNF462	7
CDC73	7
AC064875.2	7
DTX4	7
WWTR1	7
RAB7A	7
RGS12	7
ZNF300P1	7
UTS2B	7
PCDH10	7
EML4	7
COBLL1	7
GPR115	7
BCKDHB	7
NSG1	7
GLT1D1	7
XCL1	7
RBM17	7
AC090043.1	7
ATG5	7
AP001422.3	7
UBR5	7
NDUFAF2	7
CLCA1	7
IL21-AS1	7
C2orf47	7
KIF1A	7
MED4	7
ZMYM2	7
COL28A1	7
SLC43A2	7
PTPN5	7
DHFR	7
IDO1	7
LPCAT1	7
NFKBIZ	7
CD36	7
OTOGL	7
SCD5	7
LRP8	7
ZMAT3	7
UIMC1	7
FAM49B	7
SEC24B-AS1	7
AC195454.1	7
CTC-459I6.1	7
GABRA6	7
GNAQ	7
SLC22A3	7
MOGAT1	7
PPP1R3B	7
CAPN9	7
FKBP1A	7
[truncated: 10,635 more rows]

## Sheet: Hub Gene Functions
Hub Genes	Dissease Association	Related Pathways	Gene Ontology (GO) annotations related to this gene include calcium ion binding and potassium channel regulator activity	Notes
CSMD1	Autism and Schizophrenia.	Among its related pathways are Complement cascade. Predicted to act upstream of or within several processes, including learning or memory; mammary gland branching involved in pregnancy; and reproductive structure development. Predicted to be integral component of membrane.
KCNIP4	Synovial Angioma and Esophageal Adenoid Cystic Carcinoma	This gene encodes a member of the family of voltage-gated potassium (Kv) channel-interacting proteins (KCNIPs), which belong to the recoverin branch of the EF-hand superfamily. Members of the KCNIP family are small calcium binding proteins.	Gene Ontology (GO) annotations related to this gene include calcium ion binding and potassium channel regulator activity
WWOX	Spinocerebellar Ataxia, Autosomal Recessive 12 and Developmental And Epileptic Encephalopathy 28	Gene expression (Transcription) and Signaling by ERBB4	enzyme binding and protein dimerization activity
NRXN3	Alcohol Dependence and Autism Spectrum Disorder.	Protein-protein interactions at synapses and Transmission across Chemical Synapses	signaling receptor activity and cell adhesion molecule binding.
CDH13	Vater/Vacterl Association and Vacterl Association and Familial Adenomatous Polyposis	Cell junction organization and ERK Signaling	calcium ion binding and cadherin binding	May act as a negative regulator of neural cell growth
PTPRD	Restless Legs Syndrome and Chromosome 9P Deletion Syndrome	Protein-protein interactions at synapses and Transmission across Chemical Synapses	signaling receptor binding and protein tyrosine phosphatase activity
ROBO2	Vesicoureteral Reflux 2 and Familial Vesicoureteral Reflux	Nervous system development and Regulation of expression of SLITs and ROBOs	identical protein binding and axon guidance receptor activity
LSAMP	May play a role in neuropsychiatric disorders	Metabolism of proteins and Post-translational modification: synthesis of GPI-anchored proteins		Mediates selective neuronal growth and axon targeting. Contributes to the guidance of developing axons and remodeling of mature circuits in the limbic system. Essential for normal growth of the hippocampal mossy fiber projection.
ADAMTSL1	Microcephaly-Facial Dysmorphism-Ocular Anomalies-Multiple Congenital Anomalies Syndrome		peptidase activity and metallopeptidase activity
PTPRT		PAK Pathway and Regulatory circuits of the STAT3 signaling pathway	phosphatase activity and beta-catenin binding.	The protein domain structure and the expression pattern of the mouse counterpart of this PTP suggest its roles in both signal transduction and cellular adhesion in the central nervous system.
GPC6	Omodysplasia 1 and Omodysplasia.	Apoptotic Pathways in Synovial Fibroblasts and GPCR Pathway.	heparan sulfate proteoglycan binding.
CTNNA2	Cortical Dysplasia, Complex, With Other Brain Malformations 9 and Hereditary Breast Ovarian Cancer Syndrome.	Blood-Brain Barrier and Immune Cell Transmigration: VCAM-1/CD106 Signaling and Sertoli-Sertoli Cell Junction Dynamics.	structural molecule activity and structural constituent of cytoskeleton.	Involved in negative regulation of Arp2/3 complex-mediated actin nucleation; regulation of neuron migration; and regulation of neuron projection development. Located in cytoplasm. Implicated in complex cortical dysplasia with other brain malformations.
FHIT	Hereditary Clear Cell Renal Cell Carcinoma and Sporadic Breast Cancer	Endometrial cancer and Small cell lung cancer	identical protein binding and hydrolase activity
CNTN5	Coffin-Siris Syndrome 6 and Chromosome 3Pter-P25 Deletion Syndrome.	Metabolism of proteins and Post-translational modification: synthesis of GPI-anchored proteins.		mediate cell surface interactions during nervous system development, It may play a role in the formation of axon connections in the developing nervous system. .
AC007682.1
CACNA2D3	Alkuraya-Kucinskas Syndrome and Frontonasal Dysplasia 1	No Information	voltage-gated calcium channel activity and calcium channel regulator activity	The alpha-2/delta subunit of voltage-dependent calcium channels regulates calcium current density and activation/inactivation kinetics of the calcium channel.
RBFOX1	Benign Epilepsy With Centrotemporal Spikes and Colorectal Cancer		nucleic acid binding and nucleotide binding
CASC17	Campomelic Dysplasia and Robinow Syndrome,
CNTNAP5	Dyslexia	This gene product belongs to the neurexin family, members of which function in the vertebrate nervous system as cell adhesion molecules and receptors		May play a role in the correct development and proper functioning of the peripheral and central nervous system and be involved in cell adhesion and intercellular communication
PCDH15	Usher Syndrome, Type If and Deafness	Sensory processing of sound and Olfactory Signaling Pathway	calcium ion binding	Calcium-dependent cell-adhesion protein. Essential for maintenance of normal retinal and cochlear function.
MACROD2	Hypogonadotropic Hypogonadism 21 With Or Without Anosmia and Autism		hydrolase activity, acting on glycosyl bonds and deacetylase activity
LRP1B	Small Cell Cancer Of The Lung and Lung Oat Cell Carcinoma		calcium ion binding and low-density lipoprotein particle receptor activity	Potential cell surface proteins that bind and internalize ligands in the process of receptor-mediated endocytosis
MAGI2	Nephrotic Syndrome	Regulation of CDH11 Expression and Function and Endometrial cancer	obsolete signal transducer activity and SMAD binding
LPHN3	Sialuria and Oppositional Defiant Disorder	May function in both cell adhesion and signal transduction	G protein-coupled receptor activity and carbohydrate binding	Plays a role in cell-cell adhesion and neuron guidance. Plays a role in the development of glutamatergic synapses in the cortex. Important in determining the connectivity rates between the principal neurons in the cortex
NTM	Juvenile Pilocytic Astrocytoma and Jacobsen Syndrome	Metabolism of proteins and Post-translational modification: synthesis of GPI-anchored proteins		may promote neurite outgrowth and adhesion via a homophilic mechanism
KCNMA1	Paroxysmal Nonkinesigenic Dyskinesia, 3, With Or Without Generalized Epilepsy and Liang-Wang Syndrome	Sensory processing of sound and Potassium Channels	actin binding and voltage-gated potassium channel activity	The encoded protein is involved in several physiological processes including smooth muscle contraction, neurotransmitter release and neuronal excitability
PLCB1	Developmental And Epileptic Encephalopathy 12 and Malignant Migrating Focal Seizures Of Infancy	Development Angiotensin activation of ERK and Sweet Taste Signaling	calcium ion binding and enzyme binding
DSCAM	Hirschsprung Disease 1 and Heart Disease	Nervous system development and Netrin-1 signaling		Cell adhesion molecule that plays a role in neuronal self-avoidance. Promotes repulsion between specific neuronal processes of either the same cell or the same subtype of cells.
TENM3	Microphthalmia, Isolated, With Coloboma 9 and Macs Syndrome	may be involved in the regulation of neuronal development including development of the visual pathway	protein homodimerization activity and heme binding	Involved in neural development by regulating the establishment of proper connectivity within the nervous system. Acts in both pre- and postsynaptic neurons in the hippocampus to control the assembly of a precise topographic projection
ASTN2	Schizophrenia, Autosomal Recessive Limb-Girdle Muscular Dystrophy Type 2H	neuronal migration		Mediates recycling of the neuronal cell adhesion molecule ASTN1 to the anterior pole of the cell membrane in migrating neurons.
THSD7B	Astigmatism	Diseases associated with O-glycosylation of proteins and Metabolism of proteins		Predicted to be involved in actin cytoskeleton reorganization. Predicted to be integral component of membrane
